# Supplementary material for: Ajuga reptans L. Herb Extracts: Phytochemical Composition and Pharmacological Activity Screening
Source: Plants (Basel). 2025 Jan 14;14(2):219. doi: 10.3390/plants14020219 (PMC11768386; doi:10.3390/plants14020219)
Supplement: Supplementary file 1 [file plants-14-00219-s001.zip]

Archive with 1 entries (1 files):
- plants-3413338-supplementary.pdf
